# Supplementary material for: Canine hyperactivity, impulsivity, and inattention share similar demographic risk factors and behavioural comorbidities with human ADHD
Source: Transl Psychiatry. 2021 Oct 1;11:501. doi: 10.1038/s41398-021-01626-x (PMC8486809; doi:10.1038/s41398-021-01626-x)
Supplement: Supplementary file 2 — Supplementary tables [file 41398_2021_1626_MOESM2_ESM.xlsx]

## Sheet: Contents
	Supplementary Dataset: All pairwise breed differences in the "hyperactivity/impulsivity" and "inattention" analyses.
	Table 1	All pairwise breed differences in the "hyperactivity/impulsivity"analysis.
	Table 2	All pairwise breed differences in the "inattention" analysis.

## Sheet: Table 1
Table 1. All pairwise breed differences in the "hyperactivity/impulsivity" analysis. N= 11 539. All p-values are FDR-controlled. OR = odds ratio, Cl = confidence limit.
Breed contrast	OR	Z ratio	Lower 95%Cl	Upper 95% Cl	p
Border Collie vs. Cairn Terrier	0.946	-0.781	0.824	1.087	0.568047
Border Collie vs. Chihuahua	1.39	4.971	1.221	1.583	0.000783333
Border Collie vs. Chinese Crested Dog	1.166	2.442	1.031	1.319	0.0455538
Border Collie vs. Coton de Tuléar	1.009	0.129	0.884	1.15	0.933514
Border Collie vs. Finnish Lapponian Dog	1.111	2.181	1.011	1.22	0.0772206
Border Collie vs. German Shepherd Dog	0.954	-1.018	0.872	1.044	0.455777
Border Collie vs. German Spitz Mittel	1.06	0.899	0.934	1.202	0.517
Border Collie vs. Golden Retriever	1.001	0.022	0.893	1.123	0.9826
Border Collie vs. Jack Russell Terrier	0.953	-0.796	0.846	1.073	0.561233
Border Collie vs. Labrador Retriever	1.09	1.86	0.995	1.193	0.132372
Border Collie vs. Lagotto Romagnolo	1.101	1.704	0.986	1.231	0.1766
Border Collie vs. Lapponian Herder	1.084	1.513	0.976	1.203	0.238967
Border Collie vs. Miniature Schnauzer	1.15	2.546	1.033	1.28	0.0384225
Border Collie vs. Other	1.047	1.215	0.972	1.128	0.361605
Border Collie vs. Pembroke Welsh Corgi	1.134	1.829	0.991	1.299	0.139963
Border Collie vs. Poodle	1.143	2.559	1.032	1.267	0.037481
Border Collie vs. Rough Collie	1.204	3.511	1.086	1.336	0.00250667
Border Collie vs. Shetland Sheepdog	1.131	2.476	1.026	1.248	0.0441247
Border Collie vs. Smooth Collie	0.99	-0.173	0.888	1.105	0.907977
Border Collie vs. Spanish Water Dog	1.019	0.346	0.914	1.137	0.81601
Border Collie vs. Staff. Bull Terrier	0.957	-0.761	0.854	1.072	0.580764
Border Collie vs. Wheaten Terrier	1.072	1.343	0.968	1.187	0.312115
Cairn Terrier vs. Chihuahua	1.469	4.882	1.259	1.715	0.000783333
Cairn Terrier vs. Chinese Crested Dog	1.232	2.752	1.062	1.43	0.0234338
Cairn Terrier vs. Coton de Tuléar	1.066	0.806	0.912	1.246	0.556321
Cairn Terrier vs. Finnish Lapponian Dog	1.174	2.404	1.03	1.337	0.0486
Cairn Terrier vs. German Shepherd Dog	1.008	0.124	0.884	1.15	0.934332
Cairn Terrier vs. German Spitz Mittel	1.12	1.468	0.963	1.303	0.256873
Cairn Terrier vs. Golden Retriever	1.058	0.745	0.912	1.228	0.582502
Cairn Terrier vs. Jack Russell Terrier	1.007	0.092	0.871	1.164	0.943224
Cairn Terrier vs. Labrador Retriever	1.152	2.108	1.01	1.313	0.0850862
Cairn Terrier vs. Lagotto Romagnolo	1.164	2.078	1.009	1.343	0.0893395
Cairn Terrier vs. Lapponian Herder	1.146	1.928	0.998	1.315	0.116921
Cairn Terrier vs. Miniature Schnauzer	1.215	2.813	1.061	1.391	0.0206239
Cairn Terrier vs. Other	1.107	1.693	0.984	1.244	0.179725
Cairn Terrier vs. Pembroke Welsh Corgi	1.199	2.243	1.023	1.405	0.0681728
Cairn Terrier vs. Poodle	1.208	2.754	1.056	1.383	0.0234338
Cairn Terrier vs. Rough Collie	1.273	3.359	1.106	1.465	0.004512
Cairn Terrier vs. Shetland Sheepdog	1.196	2.627	1.046	1.366	0.0314961
Cairn Terrier vs. Smooth Collie	1.047	0.616	0.905	1.21	0.648239
Cairn Terrier vs. Spanish Water Dog	1.077	1.032	0.935	1.241	0.450902
Cairn Terrier vs. Staff. Bull Terrier	1.011	0.149	0.874	1.169	0.920469
Cairn Terrier vs. Wheaten Terrier	1.133	1.8	0.989	1.299	0.147793
Chihuahua vs. Chinese Crested Dog	0.839	-2.465	0.729	0.965	0.0449233
Chihuahua vs. Coton de Tuléar	0.725	-4.265	0.626	0.841	0.000783333
Chihuahua vs. Finnish Lapponian Dog	0.799	-3.639	0.708	0.901	0.00196744
Chihuahua vs. German Shepherd Dog	0.686	-6.065	0.608	0.775	0.000783333
Chihuahua vs. German Spitz Mittel	0.762	-3.726	0.661	0.879	0.00137561
Chihuahua vs. Golden Retriever	0.72	-4.579	0.626	0.829	0.000783333
Chihuahua vs. Jack Russell Terrier	0.685	-5.411	0.597	0.786	0.000783333
Chihuahua vs. Labrador Retriever	0.784	-3.913	0.694	0.886	0.000783333
Chihuahua vs. Lagotto Romagnolo	0.792	-3.394	0.692	0.906	0.00402857
Chihuahua vs. Lapponian Herder	0.78	-3.777	0.685	0.887	0.00137561
Chihuahua vs. Miniature Schnauzer	0.827	-2.947	0.728	0.938	0.0136727
Chihuahua vs. Other	0.753	-5.216	0.677	0.838	0.000783333
Chihuahua vs. Pembroke Welsh Corgi	0.816	-2.642	0.702	0.949	0.0304263
Chihuahua vs. Poodle	0.822	-3.063	0.726	0.932	0.01034
Chihuahua vs. Rough Collie	0.866	-2.134	0.759	0.988	0.081167
Chihuahua vs. Shetland Sheepdog	0.814	-3.265	0.719	0.921	0.00585283
Chihuahua vs. Smooth Collie	0.712	-4.87	0.621	0.817	0.000783333
Chihuahua vs. Spanish Water Dog	0.733	-4.588	0.642	0.837	0.000783333
Chihuahua vs. Staff. Bull Terrier	0.688	-5.345	0.6	0.789	0.000783333
Chihuahua vs. Wheaten Terrier	0.771	-3.993	0.679	0.876	0.000783333
Chinese Crested Dog vs. Finnish Lapponian Dog	0.952	-0.84	0.85	1.067	0.547134
Chinese Crested Dog vs. German Shepherd Dog	0.818	-3.436	0.73	0.917	0.003525
Chinese Crested Dog vs. German Spitz Mittel	0.909	-1.37	0.792	1.042	0.300683
Chinese Crested Dog vs. Golden Retriever	0.859	-2.222	0.751	0.982	0.0713135
Chinese Crested Dog vs. Labrador Retriever	0.935	-1.153	0.833	1.048	0.387789
Chinese Crested Dog vs. Lagotto Romagnolo	0.944	-0.873	0.831	1.074	0.531216
Chinese Crested Dog vs. Lapponian Herder	0.93	-1.169	0.822	1.051	0.380387
Chinese Crested Dog vs. Other	0.898	-2.145	0.814	0.991	0.081167
Chinese Crested Dog vs. Pembroke Welsh Corgi	0.973	-0.372	0.841	1.125	0.80387
Chinese Crested Dog vs. Poodle	0.981	-0.325	0.871	1.104	0.826904
Chinese Crested Dog vs. Shetland Sheepdog	0.97	-0.506	0.863	1.091	0.712543
Chinese Crested Dog vs. Staff. Bull Terrier	0.82	-2.965	0.72	0.935	0.0132187
Chinese Crested Dog vs. Wheaten Terrier	0.92	-1.362	0.815	1.037	0.303194
Coton de Tuléar vs. Chinese Crested Dog	1.156	2.004	1.003	1.332	0.104876
Coton de Tuléar vs. Finnish Lapponian Dog	1.101	1.537	0.974	1.244	0.233684
Coton de Tuléar vs. German Shepherd Dog	0.946	-0.884	0.836	1.07	0.525888
Coton de Tuléar vs. German Spitz Mittel	1.05	0.669	0.909	1.214	0.619179
Coton de Tuléar vs. Golden Retriever	0.993	-0.102	0.861	1.144	0.93857
Coton de Tuléar vs. Jack Russell Terrier	0.944	-0.81	0.822	1.085	0.556321
Coton de Tuléar vs. Labrador Retriever	1.08	1.228	0.955	1.222	0.358776
Coton de Tuléar vs. Lagotto Romagnolo	1.092	1.267	0.953	1.251	0.33807
Coton de Tuléar vs. Lapponian Herder	1.075	1.079	0.943	1.225	0.42803
Coton de Tuléar vs. Miniature Schnauzer	1.14	2.001	1.003	1.295	0.104941
Coton de Tuléar vs. Other	1.038	0.676	0.931	1.157	0.619179
Coton de Tuléar vs. Pembroke Welsh Corgi	1.125	1.512	0.966	1.309	0.238967
Coton de Tuléar vs. Poodle	1.134	1.936	0.998	1.287	0.116325
Coton de Tuléar vs. Shetland Sheepdog	1.122	1.795	0.989	1.272	0.148561
Coton de Tuléar vs. Spanish Water Dog	1.011	0.154	0.884	1.156	0.920012
Coton de Tuléar vs. Staff. Bull Terrier	0.948	-0.749	0.826	1.089	0.582502
Coton de Tuléar vs. Wheaten Terrier	1.063	0.931	0.935	1.209	0.503735
Finnish Lapponian Dog vs. Pembroke Welsh Corgi	1.022	0.329	0.9	1.159	0.826828
Finnish Lapponian Dog vs. Poodle	1.03	0.656	0.944	1.123	0.621737
Finnish Lapponian Dog vs. Wheaten Terrier	0.966	-0.826	0.889	1.049	0.54896
German Shepherd Dog vs. Finnish Lapponian Dog	1.164	3.609	1.072	1.264	0.00196744
German Shepherd Dog vs. Pembroke Welsh Corgi	1.189	2.664	1.047	1.35	0.029704
German Shepherd Dog vs. Poodle	1.198	3.856	1.093	1.314	0.000783333
German Shepherd Dog vs. Shetland Sheepdog	1.186	3.856	1.087	1.293	0.000783333
German Shepherd Dog vs. Staff. Bull Terrier	1.003	0.052	0.903	1.113	0.968908
German Shepherd Dog vs. Wheaten Terrier	1.124	2.507	1.026	1.231	0.0414506
German Spitz Mittel vs. Finnish Lapponian Dog	1.048	0.784	0.932	1.178	0.567804
German Spitz Mittel vs. German Shepherd Dog	0.9	-1.746	0.8	1.013	0.162956
German Spitz Mittel vs. Other	0.988	-0.228	0.892	1.094	0.88647
German Spitz Mittel vs. Pembroke Welsh Corgi	1.071	0.905	0.924	1.241	0.517
German Spitz Mittel vs. Poodle	1.079	1.226	0.956	1.219	0.358776
German Spitz Mittel vs. Shetland Sheepdog	1.068	1.07	0.947	1.204	0.429032
German Spitz Mittel vs. Staff. Bull Terrier	0.903	-1.499	0.79	1.032	0.243793
German Spitz Mittel vs. Wheaten Terrier	1.012	0.189	0.894	1.145	0.904635
Golden Retriever vs. Finnish Lapponian Dog	1.109	1.874	0.995	1.236	0.129126
Golden Retriever vs. German Shepherd Dog	0.953	-0.9	0.858	1.059	0.517
Golden Retriever vs. German Spitz Mittel	1.058	0.809	0.923	1.214	0.556321
Golden Retriever vs. Labrador Retriever	1.088	1.579	0.98	1.209	0.220771
Golden Retriever vs. Lagotto Romagnolo	1.1	1.515	0.972	1.244	0.238967
Golden Retriever vs. Lapponian Herder	1.083	1.325	0.963	1.217	0.318233
Golden Retriever vs. Other	1.046	0.958	0.954	1.146	0.488945
Golden Retriever vs. Pembroke Welsh Corgi	1.133	1.683	0.98	1.31	0.182413
Golden Retriever vs. Poodle	1.142	2.248	1.017	1.282	0.0680118
Golden Retriever vs. Shetland Sheepdog	1.13	2.15	1.011	1.263	0.0810109
Golden Retriever vs. Staff. Bull Terrier	0.956	-0.709	0.843	1.084	0.602523
Golden Retriever vs. Wheaten Terrier	1.071	1.168	0.955	1.202	0.380387
Jack Russell Terrier vs. Chinese Crested Dog	1.224	3.033	1.074	1.395	0.0110951
Jack Russell Terrier vs. Finnish Lapponian Dog	1.166	2.744	1.045	1.3	0.0238917
Jack Russell Terrier vs. German Shepherd Dog	1.001	0.026	0.897	1.118	0.982584
Jack Russell Terrier vs. German Spitz Mittel	1.112	1.564	0.973	1.271	0.224457
Jack Russell Terrier vs. Golden Retriever	1.051	0.745	0.922	1.198	0.582502
Jack Russell Terrier vs. Labrador Retriever	1.144	2.385	1.024	1.278	0.0502312
Jack Russell Terrier vs. Lagotto Romagnolo	1.156	2.287	1.021	1.309	0.0632364
Jack Russell Terrier vs. Lapponian Herder	1.138	2.136	1.011	1.281	0.081167
Jack Russell Terrier vs. Miniature Schnauzer	1.207	3.19	1.075	1.354	0.00717818
Jack Russell Terrier vs. Other	1.099	1.985	1.001	1.207	0.106258
Jack Russell Terrier vs. Pembroke Welsh Corgi	1.191	2.415	1.033	1.372	0.0476065
Jack Russell Terrier vs. Poodle	1.2	3.127	1.07	1.346	0.00906429
Jack Russell Terrier vs. Shetland Sheepdog	1.188	2.991	1.061	1.329	0.0125333
Jack Russell Terrier vs. Staff. Bull Terrier	1.004	0.065	0.885	1.14	0.961437
Jack Russell Terrier vs. Wheaten Terrier	1.126	1.993	1.002	1.264	0.105523
Labrador Retriever vs. Finnish Lapponian Dog	1.019	0.446	0.938	1.107	0.748727
Labrador Retriever vs. German Shepherd Dog	0.875	-3.313	0.809	0.947	0.00497647
Labrador Retriever vs. German Spitz Mittel	0.972	-0.466	0.864	1.094	0.735263
Labrador Retriever vs. Lagotto Romagnolo	1.011	0.203	0.913	1.119	0.899505
Labrador Retriever vs. Lapponian Herder	0.995	-0.113	0.905	1.093	0.936981
Labrador Retriever vs. Other	0.961	-1.322	0.906	1.019	0.318233
Labrador Retriever vs. Pembroke Welsh Corgi	1.041	0.617	0.916	1.182	0.648239
Labrador Retriever vs. Poodle	1.049	1.02	0.957	1.151	0.455777
Labrador Retriever vs. Shetland Sheepdog	1.038	0.846	0.952	1.132	0.546667
Labrador Retriever vs. Staff. Bull Terrier	0.878	-2.441	0.791	0.975	0.0455538
Labrador Retriever vs. Wheaten Terrier	0.984	-0.346	0.898	1.078	0.81601
Lagotto Romagnolo vs. Finnish Lapponian Dog	1.008	0.173	0.918	1.107	0.907977
Lagotto Romagnolo vs. German Shepherd Dog	0.866	-2.779	0.783	0.959	0.0224783
Lagotto Romagnolo vs. German Spitz Mittel	0.962	-0.577	0.844	1.097	0.670851
Lagotto Romagnolo vs. Lapponian Herder	0.984	-0.3	0.887	1.092	0.841814
Lagotto Romagnolo vs. Other	0.951	-1.2	0.876	1.032	0.366441
Lagotto Romagnolo vs. Pembroke Welsh Corgi	1.03	0.415	0.896	1.184	0.771293
Lagotto Romagnolo vs. Poodle	1.038	0.699	0.935	1.153	0.604553
Lagotto Romagnolo vs. Shetland Sheepdog	1.027	0.542	0.932	1.133	0.69043
Lagotto Romagnolo vs. Staff. Bull Terrier	0.869	-2.425	0.775	0.973	0.0468978
Lagotto Romagnolo vs. Wheaten Terrier	0.974	-0.515	0.88	1.078	0.710032
Lapponian Herder vs. Finnish Lapponian Dog	1.025	0.552	0.94	1.116	0.685295
Lapponian Herder vs. German Shepherd Dog	0.88	-2.662	0.801	0.967	0.029704
Lapponian Herder vs. German Spitz Mittel	0.978	-0.354	0.862	1.108	0.81601
Lapponian Herder vs. Other	0.966	-0.923	0.898	1.04	0.506745
Lapponian Herder vs. Pembroke Welsh Corgi	1.047	0.663	0.915	1.197	0.619179
Lapponian Herder vs. Poodle	1.055	1.066	0.956	1.164	0.42975
Lapponian Herder vs. Shetland Sheepdog	1.044	0.935	0.954	1.142	0.50314
Lapponian Herder vs. Staff. Bull Terrier	0.883	-2.278	0.793	0.983	0.064014
Lapponian Herder vs. Wheaten Terrier	0.989	-0.223	0.9	1.087	0.88647
Miniature Schnauzer vs. Chinese Crested Dog	1.014	0.235	0.9	1.143	0.88647
Miniature Schnauzer vs. Finnish Lapponian Dog	0.966	-0.703	0.877	1.064	0.603981
Miniature Schnauzer vs. German Shepherd Dog	0.83	-3.76	0.753	0.915	0.00137561
Miniature Schnauzer vs. German Spitz Mittel	0.922	-1.3	0.815	1.042	0.322882
Miniature Schnauzer vs. Golden Retriever	0.871	-2.256	0.773	0.982	0.0672891
Miniature Schnauzer vs. Labrador Retriever	0.948	-1.072	0.86	1.045	0.429032
Miniature Schnauzer vs. Lagotto Romagnolo	0.958	-0.745	0.856	1.072	0.582502
Miniature Schnauzer vs. Lapponian Herder	0.943	-1.083	0.848	1.049	0.427138
Miniature Schnauzer vs. Other	0.911	-2.366	0.843	0.984	0.0523299
Miniature Schnauzer vs. Pembroke Welsh Corgi	0.987	-0.197	0.865	1.126	0.901225
Miniature Schnauzer vs. Poodle	0.995	-0.103	0.899	1.101	0.93857
Miniature Schnauzer vs. Shetland Sheepdog	0.984	-0.311	0.891	1.088	0.836047
Miniature Schnauzer vs. Staff. Bull Terrier	0.832	-3.104	0.741	0.935	0.00923793
Miniature Schnauzer vs. Wheaten Terrier	0.933	-1.311	0.841	1.035	0.318593
Other vs. Finnish Lapponian Dog	1.061	1.992	1.001	1.124	0.105523
Other vs. German Shepherd Dog	0.911	-3.101	0.859	0.966	0.00923793
Other vs. Pembroke Welsh Corgi	1.083	1.39	0.968	1.213	0.291932
Other vs. Poodle	1.092	2.439	1.017	1.172	0.0455538
Other vs. Shetland Sheepdog	1.081	2.387	1.014	1.151	0.0502312
Other vs. Staff. Bull Terrier	0.914	-2.047	0.838	0.996	0.095645
Other vs. Wheaten Terrier	1.024	0.668	0.955	1.098	0.619179
Poodle vs. Pembroke Welsh Corgi	0.992	-0.119	0.871	1.131	0.935248
Rough Collie vs. Chinese Crested Dog	0.968	-0.504	0.854	1.098	0.712543
Rough Collie vs. Coton de Tuléar	0.838	-2.605	0.733	0.957	0.0332615
Rough Collie vs. Finnish Lapponian Dog	0.922	-1.642	0.837	1.016	0.197008
Rough Collie vs. German Shepherd Dog	0.792	-4.891	0.722	0.87	0.000783333
Rough Collie vs. German Spitz Mittel	0.88	-1.954	0.774	1	0.113471
Rough Collie vs. Golden Retriever	0.831	-3.096	0.74	0.934	0.00955932
Rough Collie vs. Jack Russell Terrier	0.791	-3.783	0.701	0.893	0.00137561
Rough Collie vs. Labrador Retriever	0.905	-2.091	0.824	0.994	0.0877068
Rough Collie vs. Lagotto Romagnolo	0.914	-1.548	0.817	1.024	0.229953
Rough Collie vs. Lapponian Herder	0.9	-1.932	0.809	1.002	0.116735
Rough Collie vs. Miniature Schnauzer	0.954	-0.834	0.856	1.065	0.547134
Rough Collie vs. Other	0.869	-3.526	0.804	0.94	0.00250667
Rough Collie vs. Pembroke Welsh Corgi	0.942	-0.856	0.821	1.08	0.542159
Rough Collie vs. Poodle	0.949	-0.969	0.855	1.055	0.483615
Rough Collie vs. Shetland Sheepdog	0.939	-1.218	0.85	1.039	0.361605
Rough Collie vs. Spanish Water Dog	0.846	-2.944	0.758	0.946	0.0136727
Rough Collie vs. Staff. Bull Terrier	0.794	-3.878	0.707	0.892	0.000783333
Rough Collie vs. Wheaten Terrier	0.89	-2.179	0.802	0.988	0.0772206
Shetland Sheepdog vs. Finnish Lapponian Dog	0.981	-0.471	0.908	1.061	0.734236
Shetland Sheepdog vs. Pembroke Welsh Corgi	1.003	0.039	0.881	1.141	0.975821
Shetland Sheepdog vs. Poodle	1.011	0.226	0.923	1.107	0.88647
Shetland Sheepdog vs. Staff. Bull Terrier	0.846	-3.256	0.764	0.935	0.00585283
Shetland Sheepdog vs. Wheaten Terrier	0.948	-1.205	0.869	1.034	0.365478
Smooth Collie vs. Chinese Crested Dog	1.177	2.456	1.034	1.341	0.0453793
Smooth Collie vs. Coton de Tuléar	1.019	0.26	0.887	1.169	0.868407
Smooth Collie vs. Finnish Lapponian Dog	1.121	2.175	1.011	1.243	0.0772889
Smooth Collie vs. German Shepherd Dog	0.963	-0.732	0.872	1.065	0.589405
Smooth Collie vs. German Spitz Mittel	1.07	0.995	0.937	1.222	0.467272
Smooth Collie vs. Golden Retriever	1.011	0.176	0.895	1.142	0.907977
Smooth Collie vs. Jack Russell Terrier	0.962	-0.601	0.848	1.092	0.65724
Smooth Collie vs. Labrador Retriever	1.1	1.876	0.996	1.216	0.129126
Smooth Collie vs. Lagotto Romagnolo	1.112	1.754	0.988	1.252	0.161288
Smooth Collie vs. Lapponian Herder	1.094	1.572	0.978	1.225	0.222722
Smooth Collie vs. Miniature Schnauzer	1.161	2.536	1.034	1.302	0.0385171
Smooth Collie vs. Other	1.057	1.278	0.971	1.152	0.333589
Smooth Collie vs. Pembroke Welsh Corgi	1.145	1.88	0.994	1.32	0.129126
Smooth Collie vs. Poodle	1.155	2.54	1.033	1.29	0.0385171
Smooth Collie vs. Rough Collie	1.216	3.423	1.087	1.36	0.003525
Smooth Collie vs. Shetland Sheepdog	1.142	2.452	1.027	1.271	0.0455045
Smooth Collie vs. Spanish Water Dog	1.029	0.486	0.916	1.157	0.724994
Smooth Collie vs. Staff. Bull Terrier	0.966	-0.557	0.855	1.091	0.684146
Smooth Collie vs. Wheaten Terrier	1.083	1.413	0.97	1.209	0.283437
Spanish Water Dog vs. Chinese Crested Dog	1.144	2.089	1.008	1.298	0.0877068
Spanish Water Dog vs. Finnish Lapponian Dog	1.089	1.84	0.994	1.193	0.13724
Spanish Water Dog vs. German Shepherd Dog	0.936	-1.313	0.848	1.033	0.318593
Spanish Water Dog vs. German Spitz Mittel	1.039	0.588	0.914	1.183	0.665209
Spanish Water Dog vs. Golden Retriever	0.982	-0.29	0.87	1.109	0.846878
Spanish Water Dog vs. Jack Russell Terrier	0.935	-1.085	0.827	1.056	0.427138
Spanish Water Dog vs. Labrador Retriever	1.069	1.322	0.968	1.18	0.318233
Spanish Water Dog vs. Lagotto Romagnolo	1.08	1.4	0.97	1.204	0.288247
Spanish Water Dog vs. Lapponian Herder	1.063	1.182	0.96	1.177	0.37563
Spanish Water Dog vs. Miniature Schnauzer	1.128	2.133	1.01	1.259	0.081167
Spanish Water Dog vs. Other	1.027	0.663	0.949	1.112	0.619179
Spanish Water Dog vs. Pembroke Welsh Corgi	1.113	1.52	0.97	1.277	0.238967
Spanish Water Dog vs. Poodle	1.122	2.193	1.012	1.243	0.0760057
Spanish Water Dog vs. Shetland Sheepdog	1.11	2.157	1.01	1.22	0.0802018
Spanish Water Dog vs. Staff. Bull Terrier	0.939	-1.114	0.839	1.049	0.411069
Spanish Water Dog vs. Wheaten Terrier	1.052	1	0.953	1.162	0.466034
Staff. Bull Terrier vs. Finnish Lapponian Dog	1.161	3.002	1.053	1.279	0.0122807
Staff. Bull Terrier vs. Pembroke Welsh Corgi	1.186	2.353	1.029	1.366	0.0535224
Staff. Bull Terrier vs. Poodle	1.195	3.225	1.072	1.332	0.00678889
Staff. Bull Terrier vs. Wheaten Terrier	1.121	2.131	1.009	1.245	0.081167
Wheaten Terrier vs. Pembroke Welsh Corgi	1.058	0.832	0.927	1.208	0.547134
Wheaten Terrier vs. Poodle	1.066	1.316	0.969	1.173	0.318593

## Sheet: Table 2
Table 2. All pairwise breed differences in the "inattention" analysis. N= 11 164. All p-values are FDR-controlled. OR = odds ratio, Cl = confidence limit.
Breed contrast	OR	Z ratio	Lower 95%Cl	Upper 95% Cl	p
Border Collie vs. Cairn Terrier	0.706	-5.207	0.619	0.805	0.000477778
Border Collie vs. Chihuahua	0.809	-3.41	0.717	0.914	0.002408
Border Collie vs. Chinese Crested Dog	0.752	-4.943	0.672	0.842	0.000477778
Border Collie vs. Collie Rough	0.895	-2.238	0.811	0.986	0.0570316
Border Collie vs. Collie Smooth	0.849	-3.118	0.765	0.941	0.0063
Border Collie vs. Coton de Tuléar	0.847	-2.597	0.748	0.96	0.0252625
Border Collie vs. Finnish Lapponian Dog	0.722	-7.601	0.664	0.785	0.000477778
Border Collie vs. German Shepherd Dog	0.893	-2.616	0.82	0.972	0.0241342
Border Collie vs. German Spitz Mittel	0.859	-2.569	0.765	0.965	0.0269316
Border Collie vs. Golden Retriever	0.714	-6.074	0.641	0.796	0.000477778
Border Collie vs. Jack Russell Terrier	0.808	-3.707	0.722	0.904	0.000836111
Border Collie vs. Labrador Retriever	0.896	-2.511	0.823	0.976	0.0308718
Border Collie vs. Lagotto Romagnolo	0.883	-2.43	0.799	0.976	0.036952
Border Collie vs. Lapponian Herder	0.762	-5.671	0.694	0.837	0.000477778
Border Collie vs. Miniature Schnauzer	0.816	-4.11	0.741	0.899	0.000477778
Border Collie vs. Mixed breed	0.736	-6.833	0.674	0.804	0.000477778
Border Collie vs. Other	0.756	-8.009	0.706	0.81	0.000477778
Border Collie vs. Pembroke Welsh Corgi	0.849	-2.54	0.748	0.963	0.029053
Border Collie vs. Poodle	0.942	-1.253	0.857	1.035	0.324771
Border Collie vs. Shetland Sheepdog	0.896	-2.48	0.821	0.977	0.0331353
Border Collie vs. Spanish Water Dog	0.93	-1.467	0.843	1.025	0.234221
Border Collie vs. Staff. Bull Terrier	0.843	-3.21	0.76	0.936	0.00465833
Border Collie vs. Wheaten Terrier	0.736	-6.541	0.671	0.807	0.000477778
Cairn Terrier vs. Chihuahua	1.146	1.77	0.986	1.333	0.143209
Cairn Terrier vs. Chinese Crested Dog	1.065	0.858	0.922	1.23	0.518197
Cairn Terrier vs. Collie Rough	1.267	3.492	1.109	1.447	0.00203378
Cairn Terrier vs. Collie Smooth	1.202	2.625	1.048	1.378	0.0238064
Cairn Terrier vs. Coton de Tuléar	1.2	2.329	1.029	1.399	0.0472664
Cairn Terrier vs. Finnish Lapponian Dog	1.023	0.36	0.905	1.156	0.798483
Cairn Terrier vs. German Shepherd Dog	1.264	3.709	1.117	1.431	0.000836111
Cairn Terrier vs. German Spitz Mittel	1.217	2.626	1.051	1.409	0.0237486
Cairn Terrier vs. Golden Retriever	1.011	0.157	0.878	1.165	0.924651
Cairn Terrier vs. Jack Russell Terrier	1.144	1.834	0.991	1.321	0.127068
Cairn Terrier vs. Labrador Retriever	1.269	3.761	1.121	1.437	0.000836111
Cairn Terrier vs. Lagotto Romagnolo	1.251	3.254	1.093	1.431	0.00419114
Cairn Terrier vs. Lapponian Herder	1.079	1.145	0.947	1.229	0.376101
Cairn Terrier vs. Miniature Schnauzer	1.156	2.148	1.013	1.319	0.0701596
Cairn Terrier vs. Mixed breed	1.042	0.646	0.919	1.181	0.616396
Cairn Terrier vs. Other	1.071	1.19	0.957	1.199	0.35394
Cairn Terrier vs. Pembroke Welsh Corgi	1.202	2.325	1.029	1.403	0.0472664
Cairn Terrier vs. Poodle	1.333	4.331	1.171	1.519	0.000477778
Cairn Terrier vs. Shetland Sheepdog	1.269	3.724	1.119	1.438	0.000836111
Cairn Terrier vs. Spanish Water Dog	1.316	4.053	1.153	1.504	0.000477778
Cairn Terrier vs. Staff. Bull Terrier	1.195	2.538	1.041	1.37	0.0290621
Cairn Terrier vs. Wheaten Terrier	1.042	0.627	0.916	1.185	0.619033
Chihuahua vs. Chinese Crested Dog	0.929	-1.065	0.812	1.064	0.413335
Chihuahua vs. Collie Rough	1.105	1.59	0.977	1.251	0.190123
Chihuahua vs. Collie Smooth	1.048	0.723	0.922	1.192	0.572875
Chihuahua vs. Coton de Tuléar	1.047	0.62	0.905	1.211	0.622222
Chihuahua vs. Finnish Lapponian Dog	0.892	-1.978	0.797	0.999	0.0969664
Chihuahua vs. German Shepherd Dog	1.103	1.687	0.984	1.237	0.162717
Chihuahua vs. German Spitz Mittel	1.062	0.849	0.925	1.219	0.522261
Chihuahua vs. Golden Retriever	0.882	-1.851	0.773	1.007	0.123084
Chihuahua vs. Jack Russell Terrier	0.998	-0.025	0.872	1.143	0.995825
Chihuahua vs. Labrador Retriever	1.107	1.744	0.987	1.242	0.150683
Chihuahua vs. Lagotto Romagnolo	1.091	1.362	0.962	1.237	0.275678
Chihuahua vs. Lapponian Herder	0.941	-0.98	0.834	1.062	0.4599
Chihuahua vs. Miniature Schnauzer	1.008	0.131	0.892	1.14	0.942361
Chihuahua vs. Mixed breed	0.909	-1.617	0.81	1.02	0.181113
Chihuahua vs. Other	0.934	-1.305	0.844	1.035	0.302418
Chihuahua vs. Pembroke Welsh Corgi	1.048	0.63	0.905	1.215	0.619033
Chihuahua vs. Poodle	1.163	2.458	1.031	1.313	0.034541
Chihuahua vs. Shetland Sheepdog	1.107	1.731	0.987	1.242	0.152324
Chihuahua vs. Spanish Water Dog	1.149	2.2	1.015	1.299	0.0624463
Chihuahua vs. Staff. Bull Terrier	1.042	0.63	0.917	1.185	0.619033
Chihuahua vs. Wheaten Terrier	0.909	-1.57	0.807	1.024	0.196834
Chinese Crested Dog vs. Finnish Lapponian Dog	0.96	-0.767	0.866	1.065	0.557795
Chinese Crested Dog vs. German Shepherd Dog	1.187	3.214	1.069	1.318	0.00465833
Chinese Crested Dog vs. German Spitz Mittel	1.142	2.004	1.003	1.301	0.0923476
Chinese Crested Dog vs. Golden Retriever	0.95	-0.814	0.838	1.076	0.536891
Chinese Crested Dog vs. Labrador Retriever	1.192	3.268	1.073	1.324	0.00419114
Chinese Crested Dog vs. Lagotto Romagnolo	1.174	2.689	1.045	1.32	0.0210408
Chinese Crested Dog vs. Lapponian Herder	1.013	0.228	0.906	1.133	0.887625
Chinese Crested Dog vs. Mixed breed	0.979	-0.401	0.88	1.088	0.770627
Chinese Crested Dog vs. Other	1.006	0.119	0.918	1.102	0.949041
Chinese Crested Dog vs. Pembroke Welsh Corgi	1.128	1.69	0.981	1.298	0.162717
Chinese Crested Dog vs. Poodle	1.252	3.936	1.119	1.4	0.000477778
Chinese Crested Dog vs. Shetland Sheepdog	1.191	3.235	1.071	1.325	0.00445926
Chinese Crested Dog vs. Staff. Bull Terrier	1.122	1.871	0.995	1.265	0.118278
Chinese Crested Dog vs. Wheaten Terrier	0.978	-0.391	0.876	1.092	0.775465
Collie Rough vs. Chinese Crested Dog	0.841	-2.96	0.749	0.943	0.0106034
Collie Rough vs. Coton de Tuléar	0.947	-0.839	0.834	1.075	0.525703
Collie Rough vs. Finnish Lapponian Dog	0.807	-4.831	0.74	0.881	0.000477778
Collie Rough vs. German Shepherd Dog	0.998	-0.045	0.914	1.09	0.990732
Collie Rough vs. German Spitz Mittel	0.96	-0.672	0.853	1.081	0.598775
Collie Rough vs. Golden Retriever	0.798	-3.974	0.714	0.892	0.000477778
Collie Rough vs. Jack Russell Terrier	0.903	-1.739	0.805	1.013	0.150683
Collie Rough vs. Labrador Retriever	1.002	0.037	0.917	1.095	0.993812
Collie Rough vs. Lagotto Romagnolo	0.987	-0.247	0.891	1.094	0.87748
Collie Rough vs. Lapponian Herder	0.852	-3.252	0.773	0.938	0.00419114
Collie Rough vs. Miniature Schnauzer	0.912	-1.816	0.826	1.007	0.13138
Collie Rough vs. Mixed breed	0.823	-4.224	0.751	0.901	0.000477778
Collie Rough vs. Other	0.845	-4.571	0.787	0.908	0.000477778
Collie Rough vs. Pembroke Welsh Corgi	0.948	-0.807	0.834	1.079	0.537228
Collie Rough vs. Poodle	1.052	1.033	0.955	1.16	0.430244
Collie Rough vs. Shetland Sheepdog	1.001	0.03	0.915	1.096	0.995545
Collie Rough vs. Spanish Water Dog	1.039	0.748	0.94	1.149	0.560783
Collie Rough vs. Staff. Bull Terrier	0.943	-1.085	0.848	1.049	0.402298
Collie Rough vs. Wheaten Terrier	0.822	-4.055	0.748	0.904	0.000477778
Collie Smooth vs. Chinese Crested Dog	0.886	-1.97	0.786	0.999	0.0979253
Collie Smooth vs. Collie Rough	1.054	0.979	0.948	1.172	0.4599
Collie Smooth vs. Coton de Tuléar	0.999	-0.02	0.876	1.139	0.995825
Collie Smooth vs. Finnish Lapponian Dog	0.851	-3.383	0.775	0.934	0.00277237
Collie Smooth vs. German Shepherd Dog	1.052	1.054	0.957	1.157	0.418103
Collie Smooth vs. German Spitz Mittel	1.013	0.199	0.895	1.145	0.902357
Collie Smooth vs. Golden Retriever	0.842	-2.907	0.749	0.945	0.0122385
Collie Smooth vs. Jack Russell Terrier	0.952	-0.801	0.845	1.073	0.537228
Collie Smooth vs. Labrador Retriever	1.056	1.126	0.96	1.161	0.38205
Collie Smooth vs. Lagotto Romagnolo	1.041	0.722	0.934	1.16	0.572875
Collie Smooth vs. Lapponian Herder	0.898	-2.056	0.81	0.995	0.082984
Collie Smooth vs. Miniature Schnauzer	0.962	-0.728	0.866	1.068	0.572875
Collie Smooth vs. Mixed breed	0.867	-2.877	0.787	0.956	0.013087
Collie Smooth vs. Other	0.891	-2.827	0.823	0.965	0.01505
Collie Smooth vs. Pembroke Welsh Corgi	1	0.001	0.875	1.142	0.9996
Collie Smooth vs. Poodle	1.11	1.981	1.001	1.23	0.0966047
Collie Smooth vs. Shetland Sheepdog	1.056	1.106	0.959	1.162	0.392469
Collie Smooth vs. Spanish Water Dog	1.096	1.686	0.985	1.218	0.162717
Collie Smooth vs. Staff. Bull Terrier	0.994	-0.105	0.889	1.112	0.95787
Collie Smooth vs. Wheaten Terrier	0.867	-2.778	0.784	0.959	0.017067
Coton de Tuléar vs. Chinese Crested Dog	0.887	-1.694	0.773	1.019	0.162717
Coton de Tuléar vs. Finnish Lapponian Dog	0.852	-2.693	0.759	0.957	0.0210408
Coton de Tuléar vs. German Shepherd Dog	1.054	0.871	0.937	1.185	0.513573
Coton de Tuléar vs. German Spitz Mittel	1.014	0.192	0.881	1.167	0.905242
Coton de Tuléar vs. Golden Retriever	0.843	-2.474	0.736	0.965	0.0336117
Coton de Tuléar vs. Jack Russell Terrier	0.953	-0.675	0.83	1.095	0.598775
Coton de Tuléar vs. Labrador Retriever	1.057	0.929	0.94	1.19	0.491403
Coton de Tuléar vs. Lagotto Romagnolo	1.042	0.628	0.916	1.185	0.619033
Coton de Tuléar vs. Lapponian Herder	0.899	-1.681	0.794	1.018	0.163174
Coton de Tuléar vs. Miniature Schnauzer	0.963	-0.589	0.849	1.092	0.636449
Coton de Tuléar vs. Mixed breed	0.868	-2.327	0.771	0.978	0.0472664
Coton de Tuléar vs. Other	0.892	-2.109	0.803	0.992	0.0761225
Coton de Tuléar vs. Pembroke Welsh Corgi	1.001	0.018	0.862	1.163	0.995825
Coton de Tuléar vs. Poodle	1.111	1.664	0.981	1.258	0.166069
Coton de Tuléar vs. Shetland Sheepdog	1.057	0.919	0.939	1.19	0.49232
Coton de Tuléar vs. Spanish Water Dog	1.097	1.431	0.966	1.245	0.24947
Coton de Tuléar vs. Staff. Bull Terrier	0.995	-0.07	0.873	1.135	0.973714
Coton de Tuléar vs. Wheaten Terrier	0.868	-2.266	0.768	0.981	0.0537664
Finnish Lapponian Dog vs. Pembroke Welsh Corgi	1.175	2.672	1.044	1.322	0.0215
Finnish Lapponian Dog vs. Poodle	1.304	6.258	1.2	1.417	0.000477778
Finnish Lapponian Dog vs. Wheaten Terrier	1.019	0.452	0.94	1.104	0.733899
German Shepherd Dog vs. Finnish Lapponian Dog	0.809	-5.72	0.752	0.87	0.000477778
German Shepherd Dog vs. Mixed breed	0.824	-4.916	0.763	0.89	0.000477778
German Shepherd Dog vs. Pembroke Welsh Corgi	0.95	-0.835	0.843	1.071	0.526294
German Shepherd Dog vs. Poodle	1.055	1.231	0.969	1.148	0.333239
German Shepherd Dog vs. Shetland Sheepdog	1.003	0.087	0.93	1.083	0.962269
German Shepherd Dog vs. Staff. Bull Terrier	0.945	-1.172	0.859	1.039	0.3612
German Shepherd Dog vs. Wheaten Terrier	0.824	-4.634	0.759	0.894	0.000477778
German Spitz Mittel vs. Finnish Lapponian Dog	0.841	-3.19	0.756	0.935	0.00495765
German Spitz Mittel vs. German Shepherd Dog	1.039	0.699	0.933	1.158	0.586043
German Spitz Mittel vs. Mixed breed	0.857	-2.771	0.768	0.956	0.0172
German Spitz Mittel vs. Other	0.88	-2.631	0.8	0.968	0.0236898
German Spitz Mittel vs. Pembroke Welsh Corgi	0.988	-0.171	0.856	1.139	0.916142
German Spitz Mittel vs. Poodle	1.096	1.56	0.977	1.229	0.199602
German Spitz Mittel vs. Shetland Sheepdog	1.043	0.751	0.935	1.163	0.560783
German Spitz Mittel vs. Staff. Bull Terrier	0.982	-0.294	0.868	1.11	0.844777
German Spitz Mittel vs. Wheaten Terrier	0.856	-2.687	0.765	0.959	0.0210408
Golden Retriever vs. Finnish Lapponian Dog	1.011	0.223	0.916	1.117	0.888543
Golden Retriever vs. German Shepherd Dog	1.25	4.361	1.131	1.382	0.000477778
Golden Retriever vs. German Spitz Mittel	1.203	2.846	1.059	1.366	0.0142409
Golden Retriever vs. Labrador Retriever	1.255	4.416	1.135	1.388	0.000477778
Golden Retriever vs. Lagotto Romagnolo	1.237	3.668	1.104	1.385	0.000836111
Golden Retriever vs. Lapponian Herder	1.067	1.175	0.958	1.188	0.36105
Golden Retriever vs. Mixed breed	1.031	0.575	0.93	1.142	0.64487
Golden Retriever vs. Other	1.059	1.297	0.971	1.155	0.30539
Golden Retriever vs. Pembroke Welsh Corgi	1.188	2.464	1.036	1.363	0.0340802
Golden Retriever vs. Poodle	1.318	5.005	1.183	1.469	0.000477778
Golden Retriever vs. Shetland Sheepdog	1.255	4.358	1.133	1.389	0.000477778
Golden Retriever vs. Staff. Bull Terrier	1.181	2.798	1.051	1.327	0.0161589
Golden Retriever vs. Wheaten Terrier	1.03	0.55	0.927	1.145	0.661064
Jack Russell Terrier vs. Chinese Crested Dog	0.931	-1.101	0.819	1.058	0.394208
Jack Russell Terrier vs. Finnish Lapponian Dog	0.894	-2.127	0.806	0.991	0.0733825
Jack Russell Terrier vs. German Shepherd Dog	1.105	1.872	0.995	1.227	0.118278
Jack Russell Terrier vs. German Spitz Mittel	1.063	0.924	0.933	1.212	0.491403
Jack Russell Terrier vs. Golden Retriever	0.884	-1.943	0.78	1.001	0.103855
Jack Russell Terrier vs. Labrador Retriever	1.109	1.934	0.999	1.232	0.104661
Jack Russell Terrier vs. Lagotto Romagnolo	1.093	1.489	0.972	1.229	0.22575
Jack Russell Terrier vs. Lapponian Herder	0.943	-1.028	0.843	1.055	0.431623
Jack Russell Terrier vs. Miniature Schnauzer	1.01	0.171	0.901	1.132	0.916142
Jack Russell Terrier vs. Mixed breed	0.911	-1.72	0.819	1.013	0.154852
Jack Russell Terrier vs. Other	0.936	-1.419	0.854	1.025	0.253491
Jack Russell Terrier vs. Pembroke Welsh Corgi	1.05	0.687	0.913	1.208	0.592729
Jack Russell Terrier vs. Poodle	1.165	2.679	1.042	1.303	0.0214173
Jack Russell Terrier vs. Shetland Sheepdog	1.109	1.91	0.997	1.233	0.10965
Jack Russell Terrier vs. Staff. Bull Terrier	1.044	0.702	0.926	1.177	0.585858
Jack Russell Terrier vs. Wheaten Terrier	0.911	-1.669	0.816	1.016	0.165463
Labrador Retriever vs. Finnish Lapponian Dog	0.806	-5.779	0.749	0.867	0.000477778
Labrador Retriever vs. German Shepherd Dog	0.996	-0.096	0.924	1.074	0.961742
Labrador Retriever vs. German Spitz Mittel	0.959	-0.762	0.86	1.068	0.559358
Labrador Retriever vs. Lagotto Romagnolo	0.985	-0.313	0.899	1.08	0.834943
Labrador Retriever vs. Lapponian Herder	0.85	-3.754	0.781	0.925	0.000836111
Labrador Retriever vs. Mixed breed	0.821	-4.958	0.76	0.888	0.000477778
Labrador Retriever vs. Other	0.844	-6.059	0.799	0.892	0.000477778
Labrador Retriever vs. Pembroke Welsh Corgi	0.947	-0.893	0.84	1.067	0.506116
Labrador Retriever vs. Poodle	1.051	1.138	0.965	1.144	0.377955
Labrador Retriever vs. Shetland Sheepdog	1	-0.007	0.926	1.08	0.997915
Labrador Retriever vs. Staff. Bull Terrier	0.941	-1.244	0.856	1.035	0.327875
Labrador Retriever vs. Wheaten Terrier	0.821	-4.705	0.756	0.891	0.000477778
Lagotto Romagnolo vs. Finnish Lapponian Dog	0.818	-4.389	0.748	0.895	0.000477778
Lagotto Romagnolo vs. German Shepherd Dog	1.011	0.236	0.923	1.107	0.884092
Lagotto Romagnolo vs. German Spitz Mittel	0.973	-0.449	0.863	1.097	0.734081
Lagotto Romagnolo vs. Lapponian Herder	0.863	-2.91	0.781	0.953	0.01204
Lagotto Romagnolo vs. Mixed breed	0.833	-3.831	0.759	0.915	0.000477778
Lagotto Romagnolo vs. Other	0.856	-4.019	0.794	0.924	0.000477778
Lagotto Romagnolo vs. Pembroke Welsh Corgi	0.961	-0.599	0.843	1.095	0.630492
Lagotto Romagnolo vs. Poodle	1.066	1.261	0.965	1.178	0.32148
Lagotto Romagnolo vs. Shetland Sheepdog	1.014	0.303	0.925	1.113	0.839713
Lagotto Romagnolo vs. Staff. Bull Terrier	0.955	-0.827	0.857	1.065	0.529864
Lagotto Romagnolo vs. Wheaten Terrier	0.833	-3.677	0.756	0.918	0.000836111
Lapponian Herder vs. Finnish Lapponian Dog	0.948	-1.266	0.873	1.03	0.320651
Lapponian Herder vs. German Shepherd Dog	1.172	3.69	1.077	1.275	0.000836111
Lapponian Herder vs. German Spitz Mittel	1.128	2.048	1.005	1.265	0.0840724
Lapponian Herder vs. Mixed breed	0.966	-0.783	0.886	1.054	0.548629
Lapponian Herder vs. Other	0.993	-0.217	0.928	1.062	0.889992
Lapponian Herder vs. Pembroke Welsh Corgi	1.114	1.678	0.982	1.263	0.16345
Lapponian Herder vs. Poodle	1.236	4.442	1.126	1.357	0.000477778
Lapponian Herder vs. Shetland Sheepdog	1.176	3.691	1.079	1.282	0.000836111
Lapponian Herder vs. Staff. Bull Terrier	1.107	1.934	0.999	1.227	0.104661
Lapponian Herder vs. Wheaten Terrier	0.966	-0.754	0.882	1.058	0.560783
Miniature Schnauzer vs. Chinese Crested Dog	0.922	-1.406	0.822	1.033	0.258601
Miniature Schnauzer vs. Finnish Lapponian Dog	0.885	-2.789	0.812	0.964	0.0166177
Miniature Schnauzer vs. German Shepherd Dog	1.094	2.02	1.003	1.194	0.0894753
Miniature Schnauzer vs. German Spitz Mittel	1.053	0.863	0.937	1.184	0.516761
Miniature Schnauzer vs. Golden Retriever	0.875	-2.367	0.784	0.977	0.043344
Miniature Schnauzer vs. Labrador Retriever	1.098	2.088	1.006	1.199	0.0782176
Miniature Schnauzer vs. Lagotto Romagnolo	1.082	1.521	0.977	1.198	0.213195
Miniature Schnauzer vs. Lapponian Herder	0.934	-1.403	0.848	1.028	0.258828
Miniature Schnauzer vs. Mixed breed	0.902	-2.27	0.825	0.986	0.0537169
Miniature Schnauzer vs. Other	0.927	-2.107	0.863	0.995	0.0762245
Miniature Schnauzer vs. Pembroke Welsh Corgi	1.04	0.6	0.915	1.181	0.630492
Miniature Schnauzer vs. Poodle	1.154	2.925	1.048	1.27	0.0114989
Miniature Schnauzer vs. Shetland Sheepdog	1.098	2.058	1.004	1.2	0.082984
Miniature Schnauzer vs. Staff. Bull Terrier	1.034	0.614	0.93	1.149	0.624228
Miniature Schnauzer vs. Wheaten Terrier	0.902	-2.169	0.821	0.99	0.0671119
Mixed breed vs. Finnish Lapponian Dog	0.981	-0.488	0.91	1.058	0.707463
Mixed breed vs. Pembroke Welsh Corgi	1.153	2.308	1.022	1.301	0.049
Mixed breed vs. Poodle	1.279	5.57	1.173	1.395	0.000477778
Mixed breed vs. Shetland Sheepdog	1.217	4.882	1.125	1.317	0.000477778
Mixed breed vs. Staff. Bull Terrier	1.146	2.748	1.04	1.263	0.0182424
Mixed breed vs. Wheaten Terrier	1	-0.007	0.919	1.088	0.997915
Other vs. Finnish Lapponian Dog	0.955	-1.74	0.907	1.006	0.150683
Other vs. German Shepherd Dog	1.181	6.01	1.118	1.246	0.000477778
Other vs. Mixed breed	0.973	-0.923	0.918	1.031	0.491403
Other vs. Pembroke Welsh Corgi	1.122	2.092	1.007	1.25	0.0782176
Other vs. Poodle	1.245	6.37	1.164	1.332	0.000477778
Other vs. Shetland Sheepdog	1.185	5.834	1.119	1.254	0.000477778
Other vs. Staff. Bull Terrier	1.115	2.664	1.029	1.209	0.0218651
Other vs. Wheaten Terrier	0.973	-0.843	0.913	1.037	0.524581
Poodle vs. Pembroke Welsh Corgi	0.901	-1.619	0.795	1.022	0.181113
Shetland Sheepdog vs. Finnish Lapponian Dog	0.806	-5.647	0.748	0.869	0.000477778
Shetland Sheepdog vs. Pembroke Welsh Corgi	0.947	-0.881	0.839	1.069	0.511431
Shetland Sheepdog vs. Poodle	1.051	1.129	0.964	1.146	0.381709
Shetland Sheepdog vs. Staff. Bull Terrier	0.941	-1.221	0.855	1.037	0.337485
Shetland Sheepdog vs. Wheaten Terrier	0.821	-4.608	0.755	0.893	0.000477778
Spanish Water Dog vs. Chinese Crested Dog	0.809	-3.614	0.721	0.908	0.00123699
Spanish Water Dog vs. Finnish Lapponian Dog	0.777	-5.681	0.712	0.848	0.000477778
Spanish Water Dog vs. German Shepherd Dog	0.961	-0.895	0.879	1.049	0.506116
Spanish Water Dog vs. German Spitz Mittel	0.924	-1.309	0.821	1.04	0.301951
Spanish Water Dog vs. Golden Retriever	0.768	-4.643	0.687	0.859	0.000477778
Spanish Water Dog vs. Jack Russell Terrier	0.869	-2.391	0.775	0.975	0.0407807
Spanish Water Dog vs. Labrador Retriever	0.964	-0.806	0.882	1.054	0.537228
Spanish Water Dog vs. Lagotto Romagnolo	0.95	-0.977	0.857	1.053	0.4599
Spanish Water Dog vs. Lapponian Herder	0.82	-4.023	0.744	0.903	0.000477778
Spanish Water Dog vs. Miniature Schnauzer	0.878	-2.573	0.795	0.969	0.0269035
Spanish Water Dog vs. Mixed breed	0.792	-5.059	0.723	0.867	0.000477778
Spanish Water Dog vs. Other	0.814	-5.601	0.757	0.874	0.000477778
Spanish Water Dog vs. Pembroke Welsh Corgi	0.913	-1.389	0.803	1.038	0.263695
Spanish Water Dog vs. Poodle	1.013	0.259	0.919	1.116	0.87093
Spanish Water Dog vs. Shetland Sheepdog	0.964	-0.804	0.881	1.054	0.537228
Spanish Water Dog vs. Staff. Bull Terrier	0.907	-1.787	0.816	1.009	0.139024
Spanish Water Dog vs. Wheaten Terrier	0.791	-4.831	0.72	0.87	0.000477778
Staff. Bull Terrier vs. Finnish Lapponian Dog	0.856	-3.245	0.78	0.94	0.00445926
Staff. Bull Terrier vs. Pembroke Welsh Corgi	1.006	0.089	0.881	1.149	0.962269
Staff. Bull Terrier vs. Poodle	1.116	2.087	1.007	1.238	0.0782176
Staff. Bull Terrier vs. Wheaten Terrier	0.872	-2.653	0.788	0.965	0.0225047
Wheaten Terrier vs. Pembroke Welsh Corgi	1.153	2.255	1.019	1.306	0.0549553
Wheaten Terrier vs. Poodle	1.28	5.306	1.168	1.402	0.000477778
